# Supplementary material for: Germline microRNA-based signatures predict toxicity and response to anti-CTLA-4 therapy
Source: J Transl Med. 2025 Jul 28;23:848. doi: 10.1186/s12967-025-06842-3 (PMC12306077; doi:10.1186/s12967-025-06842-3)
Supplement: Supplementary file 1 — Supplementary Material 1 [file 12967_2025_6842_MOESM1_ESM.xlsx]

## Sheet: Sheet1
Supplemental Table 6. All GO Pathways
Model	ID	Description	GeneRatio	BgRatio	pvalue	p.adjust	geneID
Both	GO:0002327	immature B cell differentiation	2/9	12/18870	1.33132e-05	0.011505	472/6688
Both	GO:1900745	positive regulation of p38MAPK cascade	2/9	31/18870	9.33574e-05	0.011505	650/6688
Both	GO:0002695	negative regulation of leukocyte activation	3/9	202/18870	9.68145e-05	0.011505	472/29126/6688
Both	GO:0050866	negative regulation of cell activation	3/9	223/18870	0.000129785	0.011505	472/29126/6688
Both	GO:0002274	myeloid leukocyte activation	3/9	241/18870	0.000163277	0.011505	472/57817/6688
Both	GO:0002347	response to tumor cell	2/9	45/18870	0.000198074	0.011505	29126/6688
Both	GO:1900744	regulation of p38MAPK cascade	2/9	45/18870	0.000198074	0.011505	650/6688
Both	GO:0007094	mitotic spindle assembly checkpoint signaling	2/9	46/18870	0.000207026	0.011505	472/7517
Both	GO:0071173	spindle assembly checkpoint signaling	2/9	46/18870	0.000207026	0.011505	472/7517
Both	GO:0071174	mitotic spindle checkpoint signaling	2/9	46/18870	0.000207026	0.011505	472/7517
Both	GO:0031577	spindle checkpoint signaling	2/9	47/18870	0.000216173	0.011505	472/7517
Both	GO:0033046	negative regulation of sister chromatid segregation	2/9	48/18870	0.000225516	0.011505	472/7517
Both	GO:0033048	negative regulation of mitotic sister chromatid segregation	2/9	48/18870	0.000225516	0.011505	472/7517
Both	GO:0045841	negative regulation of mitotic metaphase/anaphase transition	2/9	48/18870	0.000225516	0.011505	472/7517
Both	GO:2000816	negative regulation of mitotic sister chromatid separation	2/9	48/18870	0.000225516	0.011505	472/7517
Both	GO:0051985	negative regulation of chromosome segregation	2/9	50/18870	0.000244788	0.011505	472/7517
Both	GO:1902100	negative regulation of metaphase/anaphase transition of cell cycle	2/9	50/18870	0.000244788	0.011505	472/7517
Both	GO:1905819	negative regulation of chromosome separation	2/9	50/18870	0.000244788	0.011505	472/7517
Both	GO:1902895	positive regulation of miRNA transcription	2/9	52/18870	0.000264839	0.0115646	650/6688
Both	GO:0033047	regulation of mitotic sister chromatid segregation	2/9	54/18870	0.000285669	0.0115646	472/7517
Both	GO:0045839	negative regulation of mitotic nuclear division	2/9	56/18870	0.000307277	0.0115646	472/7517
Both	GO:0050832	defense response to fungus	2/9	56/18870	0.000307277	0.0115646	57817/6688
Both	GO:0038066	p38MAPK cascade	2/9	57/18870	0.000318372	0.0115646	650/6688
Both	GO:0010965	regulation of mitotic sister chromatid separation	2/9	59/18870	0.000341143	0.0115646	472/7517
Both	GO:0055008	cardiac muscle tissue morphogenesis	2/9	61/18870	0.000364689	0.0115646	650/7139
Both	GO:0043030	regulation of macrophage activation	2/9	62/18870	0.000376752	0.0115646	472/57817
Both	GO:0051306	mitotic sister chromatid separation	2/9	62/18870	0.000376752	0.0115646	472/7517
Both	GO:0051784	negative regulation of nuclear division	2/9	63/18870	0.000389009	0.0115646	472/7517
Both	GO:2000630	positive regulation of miRNA metabolic process	2/9	64/18870	0.000401458	0.0115646	650/6688
Both	GO:0009620	response to fungus	2/9	67/18870	0.000439962	0.0122777	57817/6688
Both	GO:0060415	muscle tissue morphogenesis	2/9	74/18870	0.000536536	0.0133091	650/7139
Both	GO:1905818	regulation of chromosome separation	2/9	74/18870	0.000536536	0.0133091	472/7517
Both	GO:0048644	muscle organ morphogenesis	2/9	81/18870	0.000642491	0.0147114	650/7139
Both	GO:0051304	chromosome separation	2/9	81/18870	0.000642491	0.0147114	472/7517
Both	GO:2000628	regulation of miRNA metabolic process	2/9	86/18870	0.000723889	0.0157252	650/6688
Both	GO:0050672	negative regulation of lymphocyte proliferation	2/9	88/18870	0.000757777	0.0157252	472/29126
Both	GO:0032945	negative regulation of mononuclear cell proliferation	2/9	89/18870	0.000775005	0.0157252	472/29126
Both	GO:0030071	regulation of mitotic metaphase/anaphase transition	2/9	90/18870	0.000792423	0.0157252	472/7517
Both	GO:0140747	regulation of ncRNA transcription	2/9	92/18870	0.000827825	0.0157456	650/6688
Both	GO:1902099	regulation of metaphase/anaphase transition of cell cycle	2/9	93/18870	0.00084581	0.0157456	472/7517
Both	GO:0007091	metaphase/anaphase transition of mitotic cell cycle	2/9	94/18870	0.000863983	0.0157456	472/7517
Both	GO:0070664	negative regulation of leukocyte proliferation	2/9	96/18870	0.000900895	0.01609	472/29126
Both	GO:0044784	metaphase/anaphase transition of cell cycle	2/9	97/18870	0.000919634	0.0161026	472/7517
Both	GO:0048732	gland development	3/9	443/18870	0.000971517	0.0166839	472/650/64478
Both	GO:0008585	female gonad development	2/9	101/18870	0.000996468	0.0167895	472/64478
Both	GO:0033045	regulation of sister chromatid segregation	2/9	104/18870	0.00105606	0.0171632	472/7517
Both	GO:0046545	development of primary female sexual characteristics	2/9	105/18870	0.0010763	0.0171632	472/64478
Both	GO:0042116	macrophage activation	2/9	110/18870	0.0011803	0.0181726	472/57817
Both	GO:0090398	cellular senescence	2/9	110/18870	0.0011803	0.0181726	472/6688
Both	GO:0007088	regulation of mitotic nuclear division	2/9	118/18870	0.00135638	0.0201875	472/7517
Both	GO:0046660	female sex differentiation	2/9	120/18870	0.00140225	0.0205281	472/64478
Both	GO:0032874	positive regulation of stress-activated MAPK cascade	2/9	122/18870	0.00144887	0.0208684	650/6688
Both	GO:0070304	positive regulation of stress-activated protein kinase signaling cascade	2/9	124/18870	0.00149622	0.0212083	650/6688
Both	GO:0003206	cardiac chamber morphogenesis	2/9	127/18870	0.00156863	0.0218873	650/7139
Both	GO:0050864	regulation of B cell activation	2/9	130/18870	0.00164269	0.0225651	472/6688
Both	GO:0051983	regulation of chromosome segregation	2/9	131/18870	0.00166775	0.0225651	472/7517
Both	GO:0098781	ncRNA transcription	2/9	136/18870	0.00179577	0.0239347	650/6688
Both	GO:0051783	regulation of nuclear division	2/9	146/18870	0.00206549	0.0267316	472/7517
Both	GO:0030183	B cell differentiation	2/9	153/18870	0.00226509	0.028896	472/6688
Both	GO:0003205	cardiac chamber development	2/9	168/18870	0.00272246	0.0332387	650/7139
Both	GO:0051250	negative regulation of lymphocyte activation	2/9	169/18870	0.00275438	0.0332387	472/29126
Both	GO:0032872	regulation of stress-activated MAPK cascade	2/9	186/18870	0.00332418	0.0360492	650/6688
Both	GO:0070302	regulation of stress-activated protein kinase signaling cascade	2/9	189/18870	0.00343002	0.0360492	650/6688
Both	GO:0001906	cell killing	2/9	223/18870	0.00473888	0.0360492	57817/6688
Both	GO:0051403	stress-activated MAPK cascade	2/9	230/18870	0.00503301	0.0360492	650/6688
Both	GO:0031098	stress-activated protein kinase signaling cascade	2/9	238/18870	0.00537934	0.0360492	650/6688
Both	GO:0050670	regulation of lymphocyte proliferation	2/9	238/18870	0.00537934	0.0360492	472/29126
Both	GO:0071219	cellular response to molecule of bacterial origin	2/9	239/18870	0.00542339	0.0360492	29126/6688
Both	GO:0032944	regulation of mononuclear cell proliferation	2/9	242/18870	0.00555655	0.0360492	472/29126
Both	GO:0140014	mitotic nuclear division	2/9	274/18870	0.00707035	0.0360492	472/7517
Both	GO:0071560	cellular response to transforming growth factor beta stimulus	2/9	287/18870	0.0077335	0.0363474	650/6688
Both	GO:0071559	response to transforming growth factor beta	2/9	293/18870	0.00804882	0.0364446	650/6688
Both	GO:1901990	regulation of mitotic cell cycle phase transition	2/9	355/18870	0.0116422	0.0406969	472/7517
Both	GO:0010038	response to metal ion	2/9	359/18870	0.0118946	0.0406969	57817/7139
Both	GO:0010639	negative regulation of organelle organization	2/9	363/18870	0.0121495	0.0407972	472/7517
Both	GO:0051090	regulation of DNA-binding transcription factor activity	2/9	406/18870	0.0150414	0.0448345	650/6688
Response	GO:0072577	endothelial cell apoptotic process	4/19	67/18870	5.40416e-07	5.0056e-05	3586/3596/3565/494324
Response	GO:1904019	epithelial cell apoptotic process	4/19	144/18870	1.15321e-05	0.000474707	3586/3596/3565/494324
Response	GO:0043300	regulation of leukocyte degranulation	3/19	47/18870	1.36454e-05	0.000505564	3596/3565/6688
Response	GO:0001774	microglial cell activation	3/19	49/18870	1.54847e-05	0.000533681	472/3596/3565
Response	GO:0046427	positive regulation of receptor signaling pathway via JAK-STAT	3/19	49/18870	1.54847e-05	0.000533681	3586/3588/3565
Response	GO:0002269	leukocyte activation involved in inflammatory response	3/19	52/18870	1.85388e-05	0.000597271	472/3596/3565
Response	GO:0002639	positive regulation of immunoglobulin production	3/19	54/18870	2.07806e-05	0.000615937	3586/3596/3565
Response	GO:0061900	glial cell activation	3/19	57/18870	2.44671e-05	0.000697311	472/3596/3565
Response	GO:0002886	regulation of myeloid leukocyte mediated immunity	3/19	59/18870	2.71493e-05	0.000759156	3596/3565/6688
Response	GO:2000351	regulation of endothelial cell apoptotic process	3/19	61/18870	3.00182e-05	0.000792397	3596/3565/494324
Response	GO:0002676	regulation of chronic inflammatory response	2/19	10/18870	4.30161e-05	0.000949288	3586/3565
Response	GO:0097278	complement-dependent cytotoxicity	2/19	11/18870	5.25436e-05	0.00103075	3596/3565
Response	GO:0051298	centrosome duplication	3/19	75/18870	5.58211e-05	0.0010606	672/1069/7517
Response	GO:0043299	leukocyte degranulation	3/19	81/18870	7.02631e-05	0.00122291	3596/3565/6688
Response	GO:0150076	neuroinflammatory response	3/19	82/18870	7.28849e-05	0.00124156	472/3596/3565
Response	GO:1901857	positive regulation of cellular respiration	2/19	13/18870	7.44269e-05	0.00125342	3588/3565
Response	GO:0045348	positive regulation of MHC class II biosynthetic process	2/19	14/18870	8.67793e-05	0.00141326	3586/3565
Response	GO:2001234	negative regulation of apoptotic signaling pathway	4/19	243/18870	8.93114e-05	0.00143369	672/3586/3552/3565
Response	GO:0033008	positive regulation of mast cell activation involved in immune response	2/19	15/18870	0.00010007	0.00148303	3596/3565
Response	GO:0043306	positive regulation of mast cell degranulation	2/19	15/18870	0.00010007	0.00148303	3596/3565
Response	GO:0045579	positive regulation of B cell differentiation	2/19	16/18870	0.000114297	0.00162873	3586/6688
Response	GO:0070230	positive regulation of lymphocyte apoptotic process	2/19	16/18870	0.000114297	0.00162873	29126/3586
Response	GO:0002275	myeloid cell activation involved in immune response	3/19	98/18870	0.000123907	0.00172871	3596/3565/6688
Response	GO:2001237	negative regulation of extrinsic apoptotic signaling pathway	3/19	99/18870	0.000127698	0.0017523	672/3552/3565
Response	GO:0030889	negative regulation of B cell proliferation	2/19	17/18870	0.000129459	0.00176016	472/3586
Response	GO:0002544	chronic inflammatory response	2/19	19/18870	0.00016258	0.00211354	3586/3565
Response	GO:1903532	positive regulation of secretion by cell	4/19	288/18870	0.000171891	0.00221515	650/3596/3552/3565
Response	GO:0002444	myeloid leukocyte mediated immunity	3/19	110/18870	0.000174484	0.00222918	3596/3565/6688
Response	GO:1904035	regulation of epithelial cell apoptotic process	3/19	113/18870	0.000188931	0.0023529	3596/3565/494324
Response	GO:0033005	positive regulation of mast cell activation	2/19	21/18870	0.00019942	0.00246283	3596/3565
Response	GO:0051047	positive regulation of secretion	4/19	310/18870	0.00022786	0.00268006	650/3596/3552/3565
Response	GO:1903305	regulation of regulated secretory pathway	3/19	127/18870	0.000266624	0.00297096	3596/3565/6688
Response	GO:0043302	positive regulation of leukocyte degranulation	2/19	25/18870	0.000284202	0.00313505	3596/3565
Response	GO:0007098	centrosome cycle	3/19	138/18870	0.000340341	0.00362868	672/1069/7517
Response	GO:2000108	positive regulation of leukocyte apoptotic process	2/19	28/18870	0.00035745	0.00376064	29126/3586
Response	GO:0045765	regulation of angiogenesis	4/19	349/18870	0.000357794	0.00376064	672/3586/3552/494324
Response	GO:1901342	regulation of vasculature development	4/19	354/18870	0.000377625	0.00391357	672/3586/3552/494324
Response	GO:0031342	negative regulation of cell killing	2/19	29/18870	0.000383698	0.00394889	3596/3565
Response	GO:0010575	positive regulation of vascular endothelial growth factor production	2/19	30/18870	0.000410858	0.00408652	672/3552
Response	GO:0032607	interferon-alpha production	2/19	30/18870	0.000410858	0.00408652	3586/3663
Response	GO:0032647	regulation of interferon-alpha production	2/19	30/18870	0.000410858	0.00408652	3586/3663
Response	GO:0043304	regulation of mast cell degranulation	2/19	30/18870	0.000410858	0.00408652	3596/3565
Response	GO:0002313	mature B cell differentiation involved in immune response	2/19	32/18870	0.00046791	0.00448671	3586/6688
Response	GO:0033006	regulation of mast cell activation involved in immune response	2/19	32/18870	0.00046791	0.00448671	3596/3565
Response	GO:0031023	microtubule organizing center organization	3/19	154/18870	0.000469258	0.00448671	672/1069/7517
Response	GO:0045577	regulation of B cell differentiation	2/19	33/18870	0.000497799	0.0046769	3586/6688
Response	GO:0050869	negative regulation of B cell activation	2/19	33/18870	0.000497799	0.0046769	472/3586
Response	GO:2001236	regulation of extrinsic apoptotic signaling pathway	3/19	158/18870	0.000505745	0.00471393	672/3552/3565
Response	GO:2001233	regulation of apoptotic signaling pathway	4/19	398/18870	0.000587714	0.00537649	672/3586/3552/3565
Response	GO:2000352	negative regulation of endothelial cell apoptotic process	2/19	36/18870	0.000592897	0.00539063	3596/3565
Response	GO:0007095	mitotic G2 DNA damage checkpoint signaling	2/19	37/18870	0.0006264	0.00566052	472/672
Response	GO:0002335	mature B cell differentiation	2/19	38/18870	0.000660804	0.00586414	3586/6688
Response	GO:0045191	regulation of isotype switching	2/19	39/18870	0.000696105	0.0060684	3586/3565
Response	GO:0150077	regulation of neuroinflammatory response	2/19	41/18870	0.000769395	0.00662932	472/3565
Response	GO:0001659	temperature homeostasis	3/19	183/18870	0.000775434	0.00664274	3596/3552/3565
Response	GO:0045766	positive regulation of angiogenesis	3/19	185/18870	0.000800262	0.0066556	672/3586/3552
Response	GO:1904018	positive regulation of vasculature development	3/19	185/18870	0.000800262	0.0066556	672/3586/3552
Response	GO:0042092	type 2 immune response	2/19	42/18870	0.00080738	0.0066556	3586/3565
Response	GO:0032640	tumor necrosis factor production	3/19	186/18870	0.000812864	0.0066556	3586/3552/3565
Response	GO:0032680	regulation of tumor necrosis factor production	3/19	186/18870	0.000812864	0.0066556	3586/3552/3565
Response	GO:0061138	morphogenesis of a branching epithelium	3/19	187/18870	0.000825592	0.00672267	650/64478/3586
Response	GO:0007099	centriole replication	2/19	43/18870	0.000846256	0.00678396	672/1069
Response	GO:0033003	regulation of mast cell activation	2/19	43/18870	0.000846256	0.00678396	3596/3565
Response	GO:0046890	regulation of lipid biosynthetic process	3/19	189/18870	0.000851428	0.00678396	650/672/3552
Response	GO:0017157	regulation of exocytosis	3/19	190/18870	0.000864537	0.00685157	3596/3565/6688
Response	GO:1903307	positive regulation of regulated secretory pathway	2/19	44/18870	0.000886023	0.00687479	3596/3565
Response	GO:0030890	positive regulation of B cell proliferation	2/19	45/18870	0.000926677	0.00700681	3596/3565
Response	GO:1901991	negative regulation of mitotic cell cycle phase transition	3/19	196/18870	0.0009459	0.00706847	472/672/7517
Response	GO:1901976	regulation of cell cycle checkpoint	2/19	46/18870	0.000968218	0.00706847	672/7517
Response	GO:0010824	regulation of centrosome duplication	2/19	47/18870	0.00101064	0.00727074	672/7517
Response	GO:0001763	morphogenesis of a branching structure	3/19	203/18870	0.0010468	0.00736772	650/64478/3586
Response	GO:0098534	centriole assembly	2/19	48/18870	0.00105395	0.00736772	672/1069
Response	GO:0043457	regulation of cellular respiration	2/19	49/18870	0.00109814	0.00756952	3588/3565
Response	GO:0031294	lymphocyte costimulation	2/19	50/18870	0.00114321	0.00770109	29126/3565
Response	GO:0044818	mitotic G2/M transition checkpoint	2/19	53/18870	0.00128368	0.0084552	472/672
Response	GO:0043303	mast cell degranulation	2/19	54/18870	0.00133226	0.00865968	3596/3565
Response	GO:0046605	regulation of centrosome cycle	2/19	54/18870	0.00133226	0.00865968	672/7517
Response	GO:0002279	mast cell activation involved in immune response	2/19	56/18870	0.00143202	0.00903085	3596/3565
Response	GO:0030857	negative regulation of epithelial cell differentiation	2/19	56/18870	0.00143202	0.00903085	3596/3552
Response	GO:0045055	regulated exocytosis	3/19	227/18870	0.0014438	0.00906655	3596/3565/6688
Response	GO:0002448	mast cell mediated immunity	2/19	57/18870	0.0014832	0.00923573	3596/3565
Response	GO:0010574	regulation of vascular endothelial growth factor production	2/19	59/18870	0.00158817	0.0096845	672/3552
Response	GO:1903670	regulation of sprouting angiogenesis	2/19	61/18870	0.00169659	0.0100173	3586/494324
Response	GO:0010573	vascular endothelial growth factor production	2/19	63/18870	0.00180845	0.0104692	672/3552
Response	GO:0002712	regulation of B cell mediated immunity	2/19	64/18870	0.00186567	0.0105531	3586/3565
Response	GO:0002889	regulation of immunoglobulin mediated immune response	2/19	64/18870	0.00186567	0.0105531	3586/3565
Response	GO:1904036	negative regulation of epithelial cell apoptotic process	2/19	64/18870	0.00186567	0.0105531	3596/3565
Response	GO:0034605	cellular response to heat	2/19	66/18870	0.00198267	0.01113	472/3552
Response	GO:0010972	negative regulation of G2/M transition of mitotic cell cycle	2/19	67/18870	0.00204245	0.0112945	472/672
Response	GO:0038034	signal transduction in absence of ligand	2/19	67/18870	0.00204245	0.0112945	3552/3565
Response	GO:0097192	extrinsic apoptotic signaling pathway in absence of ligand	2/19	67/18870	0.00204245	0.0112945	3552/3565
Response	GO:0035825	homologous recombination	2/19	68/18870	0.00210308	0.011501	472/672
Response	GO:0051055	negative regulation of lipid biosynthetic process	2/19	68/18870	0.00210308	0.011501	650/672
Response	GO:0045576	mast cell activation	2/19	69/18870	0.00216457	0.0117937	3596/3565
Response	GO:1902750	negative regulation of cell cycle G2/M phase transition	2/19	70/18870	0.00222689	0.0120009	472/672
Response	GO:0030858	positive regulation of epithelial cell differentiation	2/19	72/18870	0.00235409	0.0125948	650/3596
Response	GO:0002067	glandular epithelial cell differentiation	2/19	73/18870	0.00241895	0.012849	650/3596
Response	GO:0032720	negative regulation of tumor necrosis factor production	2/19	78/18870	0.00275585	0.0142306	3586/3565
Response	GO:0045921	positive regulation of exocytosis	2/19	78/18870	0.00275585	0.0142306	3596/3565
Response	GO:0050810	regulation of steroid biosynthetic process	2/19	81/18870	0.00296801	0.0150122	650/3552
Response	GO:0044773	mitotic DNA damage checkpoint signaling	2/19	83/18870	0.00311359	0.0155246	472/672
Response	GO:0001666	response to hypoxia	3/19	298/18870	0.00313215	0.0155246	472/650/3552
Response	GO:0008625	extrinsic apoptotic signaling pathway via death domain receptors	2/19	86/18870	0.00333815	0.0163018	672/6688
Response	GO:0032418	lysosome localization	2/19	86/18870	0.00333815	0.0163018	3596/3565
Response	GO:1990849	vacuolar localization	2/19	86/18870	0.00333815	0.0163018	3596/3565
Response	GO:0051146	striated muscle cell differentiation	3/19	305/18870	0.00334396	0.0163018	650/3565/7139
Response	GO:0032088	negative regulation of NF-kappaB transcription factor activity	2/19	87/18870	0.00341465	0.0164302	3586/6688
Response	GO:0044774	mitotic DNA integrity checkpoint signaling	2/19	87/18870	0.00341465	0.0164302	472/672
Response	GO:0036293	response to decreased oxygen levels	3/19	315/18870	0.00366158	0.0173925	472/650/3552
Response	GO:0008202	steroid metabolic process	3/19	327/18870	0.00406648	0.0187742	650/3552/3565
Response	GO:0051607	defense response to virus	3/19	334/18870	0.00431485	0.0194958	3588/3565/3663
Response	GO:0140546	defense response to symbiont	3/19	335/18870	0.00435108	0.0195997	3588/3565/3663
Response	GO:0120162	positive regulation of cold-induced thermogenesis	2/19	101/18870	0.00457098	0.0204042	3596/3565
Response	GO:0019216	regulation of lipid metabolic process	3/19	342/18870	0.00460986	0.0205159	650/672/3552
Response	GO:0070482	response to oxygen levels	3/19	343/18870	0.00464758	0.0206135	472/650/3552
Response	GO:0008630	intrinsic apoptotic signaling pathway in response to DNA damage	2/19	102/18870	0.0046596	0.0206135	472/672
Response	GO:0009408	response to heat	2/19	103/18870	0.00474903	0.0209466	472/3552
Response	GO:0010389	regulation of G2/M transition of mitotic cell cycle	2/19	104/18870	0.00483925	0.0211557	472/672
Response	GO:0019218	regulation of steroid metabolic process	2/19	104/18870	0.00483925	0.0211557	650/3552
Response	GO:0006887	exocytosis	3/19	349/18870	0.00487786	0.0212617	3596/3565/6688
Response	GO:0002526	acute inflammatory response	2/19	107/18870	0.00511467	0.0219722	3552/3565
Response	GO:0010506	regulation of autophagy	3/19	355/18870	0.00511499	0.0219722	472/3586/3565
Response	GO:0045833	negative regulation of lipid metabolic process	2/19	112/18870	0.00558945	0.0237351	650/672
Response	GO:1902749	regulation of cell cycle G2/M phase transition	2/19	116/18870	0.00598335	0.0251913	472/672
Response	GO:0002065	columnar/cuboidal epithelial cell differentiation	2/19	123/18870	0.00670247	0.0275154	650/3596
Response	GO:0032479	regulation of type I interferon production	2/19	123/18870	0.00670247	0.0275154	3586/3663
Response	GO:0032606	type I interferon production	2/19	123/18870	0.00670247	0.0275154	3586/3663
Response	GO:0140694	non-membrane-bounded organelle assembly	3/19	408/18870	0.00751601	0.0301862	672/1069/7139
Response	GO:0042692	muscle cell differentiation	3/19	419/18870	0.00808531	0.0321245	650/3565/7139
Response	GO:0000018	regulation of DNA recombination	2/19	136/18870	0.00813703	0.0322435	3586/3565
Response	GO:0007059	chromosome segregation	3/19	424/18870	0.00835235	0.0330085	472/672/7517
Response	GO:0000086	G2/M transition of mitotic cell cycle	2/19	140/18870	0.00860394	0.0337329	472/672
Response	GO:0043393	regulation of protein binding	2/19	142/18870	0.00884185	0.0344832	650/3586
Response	GO:0009615	response to virus	3/19	436/18870	0.00901453	0.0350644	3588/3565/3663
Response	GO:0010565	regulation of cellular ketone metabolic process	2/19	144/18870	0.0090827	0.0351451	650/672
Response	GO:0050714	positive regulation of protein secretion	2/19	144/18870	0.0090827	0.0351451	3596/3552
Response	GO:0000280	nuclear division	3/19	441/18870	0.00929937	0.0357965	472/3552/7517
Response	GO:0008584	male gonad development	2/19	150/18870	0.00982283	0.0371455	64478/3552
Response	GO:0120161	regulation of cold-induced thermogenesis	2/19	150/18870	0.00982283	0.0371455	3596/3565
Response	GO:0046546	development of primary male sexual characteristics	2/19	151/18870	0.00994873	0.0371455	64478/3552
Response	GO:0106106	cold-induced thermogenesis	2/19	151/18870	0.00994873	0.0371455	3596/3565
Response	GO:1901987	regulation of cell cycle phase transition	3/19	456/18870	0.0101857	0.0376438	472/672/7517
Response	GO:0044839	cell cycle G2/M phase transition	2/19	155/18870	0.0104596	0.0379294	472/672
Response	GO:0048754	branching morphogenesis of an epithelial tube	2/19	156/18870	0.0105891	0.0379294	650/64478
Response	GO:0097530	granulocyte migration	2/19	156/18870	0.0105891	0.0379294	3552/3565
Response	GO:0051656	establishment of organelle localization	3/19	469/18870	0.0109927	0.0379294	472/3596/3565
Response	GO:0044772	mitotic cell cycle phase transition	3/19	470/18870	0.0110563	0.0379294	472/672/7517
Response	GO:0051236	establishment of RNA localization	2/19	161/18870	0.0112474	0.0384956	472/1069
Response	GO:1903844	regulation of cellular response to transforming growth factor beta stimulus	2/19	163/18870	0.0115157	0.0387236	650/3565
Response	GO:0043433	negative regulation of DNA-binding transcription factor activity	2/19	167/18870	0.0120607	0.0387722	3586/6688
Response	GO:1990845	adaptive thermogenesis	2/19	168/18870	0.0121987	0.0389623	3596/3565
Response	GO:0048285	organelle fission	3/19	488/18870	0.0122381	0.0390039	472/3552/7517
Response	GO:0009266	response to temperature stimulus	2/19	171/18870	0.012617	0.0393634	472/3552
Response	GO:0046661	male sex differentiation	2/19	174/18870	0.0130415	0.0393636	64478/3552
Response	GO:0000070	mitotic sister chromatid segregation	2/19	184/18870	0.0145014	0.0421394	472/7517
Response	GO:0006694	steroid biosynthetic process	2/19	184/18870	0.0145014	0.0421394	650/3552
Response	GO:0048771	tissue remodeling	2/19	184/18870	0.0145014	0.0421394	57817/3552
Response	GO:0030324	lung development	2/19	188/18870	0.0151044	0.0426376	650/3596
Response	GO:0002040	sprouting angiogenesis	2/19	190/18870	0.01541	0.0430222	3586/494324
Response	GO:0030323	respiratory tube development	2/19	192/18870	0.0157182	0.0430222	650/3596
Response	GO:0006403	RNA localization	2/19	197/18870	0.0165004	0.0443	472/1069
Response	GO:0000302	response to reactive oxygen species	2/19	205/18870	0.0177863	0.0465787	472/3552
Response	GO:0071674	mononuclear cell migration	2/19	207/18870	0.0181142	0.0468504	3565/6688
Response	GO:0060541	respiratory system development	2/19	214/18870	0.0192825	0.0486826	650/3596
Response	GO:0009952	anterior/posterior pattern specification	2/19	219/18870	0.0201362	0.0499026	472/650
Toxicity	GO:0070669	response to interleukin-2	3/24	11/18870	2.96277e-07	7.80918e-05	3559/3718/6774
Toxicity	GO:0043434	response to peptide hormone	6/24	430/18870	1.28455e-05	0.000592858	2069/3718/142/6654/6775/6774
Toxicity	GO:0042088	T-helper 1 type immune response	3/24	48/18870	3.01123e-05	0.00118107	3718/6775/7099
Toxicity	GO:0070231	T cell apoptotic process	3/24	58/18870	5.32738e-05	0.00178148	29126/3559/3718
Toxicity	GO:0060397	growth hormone receptor signaling pathway via JAK-STAT	2/24	10/18870	6.93313e-05	0.00200606	3718/6774
Toxicity	GO:0035723	interleukin-15-mediated signaling pathway	2/24	11/18870	8.46725e-05	0.0021736	3718/6774
Toxicity	GO:0071349	cellular response to interleukin-12	2/24	11/18870	8.46725e-05	0.0021736	3592/6775
Toxicity	GO:0071350	cellular response to interleukin-15	2/24	11/18870	8.46725e-05	0.0021736	3718/6774
Toxicity	GO:0002833	positive regulation of response to biotic stimulus	5/24	369/18870	8.70724e-05	0.00219547	29126/2069/3592/6688/7099
Toxicity	GO:1901653	cellular response to peptide	5/24	374/18870	9.27745e-05	0.00227426	3718/142/6654/6774/7099
Toxicity	GO:0070671	response to interleukin-12	2/24	12/18870	0.000101528	0.0022974	3592/6775
Toxicity	GO:0070672	response to interleukin-15	2/24	12/18870	0.000101528	0.0022974	3718/6774
Toxicity	GO:0042093	T-helper cell differentiation	3/24	73/18870	0.000106048	0.00236929	3718/6775/6774
Toxicity	GO:0061029	eyelid development in camera-type eye	2/24	13/18870	0.000119894	0.00251921	1956/6654
Toxicity	GO:0002260	lymphocyte homeostasis	3/24	77/18870	0.000124309	0.00258124	3559/3718/6654
Toxicity	GO:0002292	T cell differentiation involved in immune response	3/24	84/18870	0.00016098	0.0030583	3718/6775/6774
Toxicity	GO:0045088	regulation of innate immune response	5/24	425/18870	0.000168917	0.0031383	2069/3592/142/6688/7099
Toxicity	GO:0007179	transforming growth factor beta receptor signaling pathway	4/24	229/18870	0.0001855	0.00324166	650/142/6688/6774
Toxicity	GO:0002730	regulation of dendritic cell cytokine production	2/24	17/18870	0.000208398	0.00350307	3718/7099
Toxicity	GO:0043367	CD4-positive, alpha-beta T cell differentiation	3/24	93/18870	0.000217597	0.00358934	3718/6775/6774
Toxicity	GO:0002371	dendritic cell cytokine production	2/24	18/18870	0.000234266	0.0037589	3718/7099
Toxicity	GO:0038128	ERBB2 signaling pathway	2/24	18/18870	0.000234266	0.0037589	1956/2069
Toxicity	GO:0051051	negative regulation of transport	5/24	469/18870	0.000266914	0.0039924	57817/3592/407041/5879/6688
Toxicity	GO:0007173	epidermal growth factor receptor signaling pathway	3/24	107/18870	0.000328965	0.00460812	1956/2069/6654
Toxicity	GO:0002837	regulation of immune response to tumor cell	2/24	22/18870	0.000352598	0.004735	29126/3592
Toxicity	GO:0032700	negative regulation of interleukin-17 production	2/24	22/18870	0.000352598	0.004735	3592/7099
Toxicity	GO:0035739	CD4-positive, alpha-beta T cell proliferation	2/24	22/18870	0.000352598	0.004735	29126/3559
Toxicity	GO:2000561	regulation of CD4-positive, alpha-beta T cell proliferation	2/24	22/18870	0.000352598	0.004735	29126/3559
Toxicity	GO:0002834	regulation of response to tumor cell	2/24	23/18870	0.000385879	0.00500197	29126/3592
Toxicity	GO:0045063	T-helper 1 cell differentiation	2/24	23/18870	0.000385879	0.00500197	3718/6775
Toxicity	GO:1901222	regulation of non-canonical NF-kappaB signal transduction	3/24	113/18870	0.000386115	0.00500197	1956/6688/7099
Toxicity	GO:0006260	DNA replication	4/24	278/18870	0.000388255	0.00500197	1956/2069/142/5980
Toxicity	GO:0032693	negative regulation of interleukin-10 production	2/24	24/18870	0.000420632	0.00530296	29126/3718
Toxicity	GO:0060396	growth hormone receptor signaling pathway	2/24	25/18870	0.000456853	0.00556101	3718/6774
Toxicity	GO:0002407	dendritic cell chemotaxis	2/24	26/18870	0.00049454	0.00566094	3592/6688
Toxicity	GO:0060391	positive regulation of SMAD protein signal transduction	2/24	26/18870	0.00049454	0.00566094	650/142
Toxicity	GO:0071378	cellular response to growth hormone stimulus	2/24	26/18870	0.00049454	0.00566094	3718/6774
Toxicity	GO:0002286	T cell activation involved in immune response	3/24	123/18870	0.000494911	0.00566094	3718/6775/6774
Toxicity	GO:0038127	ERBB signaling pathway	3/24	124/18870	0.000506759	0.00566094	1956/2069/6654
Toxicity	GO:0090594	inflammatory response to wounding	2/24	28/18870	0.000574296	0.00625699	6774/7099
Toxicity	GO:0071375	cellular response to peptide hormone stimulus	4/24	310/18870	0.000585522	0.00630151	3718/142/6654/6774
Toxicity	GO:0002418	immune response to tumor cell	2/24	29/18870	0.000616358	0.0065142	29126/3592
Toxicity	GO:0003209	cardiac atrium morphogenesis	2/24	29/18870	0.000616358	0.0065142	650/6654
Toxicity	GO:0002507	tolerance induction	2/24	30/18870	0.000659871	0.00685101	29126/3559
Toxicity	GO:1900017	positive regulation of cytokine production involved in inflammatory response	2/24	31/18870	0.000704831	0.00719091	6774/7099
Toxicity	GO:0043405	regulation of MAP kinase activity	3/24	142/18870	0.000752028	0.00762833	650/1956/7099
Toxicity	GO:0036336	dendritic cell migration	2/24	33/18870	0.000799083	0.00796826	3592/6688
Toxicity	GO:1905207	regulation of cardiocyte differentiation	2/24	33/18870	0.000799083	0.00796826	650/1956
Toxicity	GO:0035264	multicellular organism growth	3/24	147/18870	0.000831432	0.0081982	472/6654/6774
Toxicity	GO:0038061	non-canonical NF-kappaB signal transduction	3/24	148/18870	0.000847927	0.0083144	1956/6688/7099
Toxicity	GO:0045089	positive regulation of innate immune response	4/24	343/18870	0.000854871	0.00833617	2069/3592/6688/7099
Toxicity	GO:0010613	positive regulation of cardiac muscle hypertrophy	2/24	35/18870	0.000899085	0.00856123	407041/142
Toxicity	GO:0014742	positive regulation of muscle hypertrophy	2/24	36/18870	0.000951234	0.00879139	407041/142
Toxicity	GO:0030522	intracellular receptor signaling pathway	4/24	353/18870	0.000951363	0.00879139	650/142/6774/7099
Toxicity	GO:0003230	cardiac atrium development	2/24	37/18870	0.00100481	0.00923692	650/6654
Toxicity	GO:0007143	female meiotic nuclear division	2/24	38/18870	0.00105981	0.0095437	472/2069
Toxicity	GO:0045740	positive regulation of DNA replication	2/24	38/18870	0.00105981	0.0095437	1956/2069
Toxicity	GO:0060416	response to growth hormone	2/24	38/18870	0.00105981	0.0095437	3718/6774
Toxicity	GO:0007292	female gamete generation	3/24	163/18870	0.0011208	0.00999642	472/2069/6654
Toxicity	GO:0070232	regulation of T cell apoptotic process	2/24	40/18870	0.00117407	0.0103096	29126/3718
Toxicity	GO:0071354	cellular response to interleukin-6	2/24	40/18870	0.00117407	0.0103096	6688/6774
Toxicity	GO:1901532	regulation of hematopoietic progenitor cell differentiation	2/24	40/18870	0.00117407	0.0103096	6654/6688
Toxicity	GO:1904646	cellular response to amyloid-beta	2/24	43/18870	0.00135605	0.0116753	142/7099
Toxicity	GO:0046006	regulation of activated T cell proliferation	2/24	44/18870	0.00141952	0.0118268	29126/3559
Toxicity	GO:0046640	regulation of alpha-beta T cell proliferation	2/24	44/18870	0.00141952	0.0118268	29126/3559
Toxicity	GO:0070741	response to interleukin-6	2/24	44/18870	0.00141952	0.0118268	6688/6774
Toxicity	GO:0007219	Notch signaling pathway	3/24	181/18870	0.00151457	0.0123285	650/3559/6774
Toxicity	GO:0045580	regulation of T cell differentiation	3/24	181/18870	0.00151457	0.0123285	3559/3718/6654
Toxicity	GO:0045646	regulation of erythrocyte differentiation	2/24	46/18870	0.00155066	0.0123285	6688/6774
Toxicity	GO:0050678	regulation of epithelial cell proliferation	4/24	407/18870	0.00160939	0.0124731	1956/2069/3592/6774
Toxicity	GO:0043029	T cell homeostasis	2/24	47/18870	0.00161833	0.0124731	3559/3718
Toxicity	GO:0046633	alpha-beta T cell proliferation	2/24	47/18870	0.00161833	0.0124731	29126/3559
Toxicity	GO:0050798	activated T cell proliferation	2/24	47/18870	0.00161833	0.0124731	29126/3559
Toxicity	GO:0007178	transmembrane receptor protein serine/threonine kinase signaling pathway	4/24	410/18870	0.00165333	0.0126196	650/142/6688/6774
Toxicity	GO:0009299	mRNA transcription	2/24	50/18870	0.00182964	0.0132349	2069/6774
Toxicity	GO:0031334	positive regulation of protein-containing complex assembly	3/24	198/18870	0.00195761	0.0139886	472/5879/7099
Toxicity	GO:0048009	insulin-like growth factor receptor signaling pathway	2/24	52/18870	0.00197742	0.0140732	650/6654
Toxicity	GO:0048146	positive regulation of fibroblast proliferation	2/24	53/18870	0.00205338	0.0144391	1956/2069
Toxicity	GO:0060390	regulation of SMAD protein signal transduction	2/24	53/18870	0.00205338	0.0144391	650/142
Toxicity	GO:1904645	response to amyloid-beta	2/24	53/18870	0.00205338	0.0144391	142/7099
Toxicity	GO:0001541	ovarian follicle development	2/24	56/18870	0.00228944	0.0156018	472/2069
Toxicity	GO:0060612	adipose tissue development	2/24	57/18870	0.00237086	0.0160328	142/6688
Toxicity	GO:0031663	lipopolysaccharide-mediated signaling pathway	2/24	58/18870	0.00245363	0.0163421	6688/7099
Toxicity	GO:0045428	regulation of nitric oxide biosynthetic process	2/24	58/18870	0.00245363	0.0163421	5879/7099
Toxicity	GO:0060135	maternal process involved in female pregnancy	2/24	59/18870	0.00253775	0.0167132	64478/142
Toxicity	GO:0071168	protein localization to chromatin	2/24	59/18870	0.00253775	0.0167132	142/6688
Toxicity	GO:0080164	regulation of nitric oxide metabolic process	2/24	60/18870	0.00262323	0.0170849	5879/7099
Toxicity	GO:0048599	oocyte development	2/24	61/18870	0.00271005	0.0174571	472/2069
Toxicity	GO:1904356	regulation of telomere maintenance via telomere lengthening	2/24	61/18870	0.00271005	0.0174571	472/142
Toxicity	GO:0032731	positive regulation of interleukin-1 beta production	2/24	62/18870	0.00279822	0.0177931	6774/7099
Toxicity	GO:0032757	positive regulation of interleukin-8 production	2/24	63/18870	0.00288772	0.0180739	6774/7099
Toxicity	GO:0042058	regulation of epidermal growth factor receptor signaling pathway	2/24	63/18870	0.00288772	0.0180739	1956/6654
Toxicity	GO:0031349	positive regulation of defense response	4/24	480/18870	0.00293261	0.0182256	2069/3592/6688/7099
Toxicity	GO:0050673	epithelial cell proliferation	4/24	480/18870	0.00293261	0.0182256	1956/2069/3592/6774
Toxicity	GO:0009994	oocyte differentiation	2/24	65/18870	0.00307074	0.0185612	472/2069
Toxicity	GO:0010611	regulation of cardiac muscle hypertrophy	2/24	67/18870	0.00325909	0.0194993	407041/142
Toxicity	GO:0051057	positive regulation of small GTPase mediated signal transduction	2/24	67/18870	0.00325909	0.0194993	5879/6654
Toxicity	GO:0001912	positive regulation of leukocyte mediated cytotoxicity	2/24	69/18870	0.00345273	0.020179	3592/6688
Toxicity	GO:0002704	negative regulation of leukocyte mediated immunity	2/24	69/18870	0.00345273	0.020179	3718/6688
Toxicity	GO:0035019	somatic stem cell population maintenance	2/24	69/18870	0.00345273	0.020179	6688/6774
Toxicity	GO:1901224	positive regulation of non-canonical NF-kappaB signal transduction	2/24	69/18870	0.00345273	0.020179	1956/7099
Toxicity	GO:0051091	positive regulation of DNA-binding transcription factor activity	3/24	244/18870	0.00353607	0.0204184	650/6774/7099
Toxicity	GO:0014743	regulation of muscle hypertrophy	2/24	70/18870	0.00355153	0.0204184	407041/142
Toxicity	GO:0051148	negative regulation of muscle cell differentiation	2/24	70/18870	0.00355153	0.0204184	650/2069
Toxicity	GO:1901184	regulation of ERBB signaling pathway	2/24	70/18870	0.00355153	0.0204184	1956/6654
Toxicity	GO:0033044	regulation of chromosome organization	3/24	247/18870	0.00365951	0.0209031	472/142/7517
Toxicity	GO:0090257	regulation of muscle system process	3/24	247/18870	0.00365951	0.0209031	407041/142/7139
Toxicity	GO:0006809	nitric oxide biosynthetic process	2/24	73/18870	0.0038558	0.0215363	5879/7099
Toxicity	GO:0050795	regulation of behavior	2/24	74/18870	0.00395984	0.021841	142/6774
Toxicity	GO:0034599	cellular response to oxidative stress	3/24	255/18870	0.00400156	0.0220024	472/1956/142
Toxicity	GO:0031343	positive regulation of cell killing	2/24	76/18870	0.00417181	0.0228672	3592/6688
Toxicity	GO:0032729	positive regulation of type II interferon production	2/24	77/18870	0.00427975	0.0233862	3592/7099
Toxicity	GO:0090068	positive regulation of cell cycle process	3/24	262/18870	0.0043164	0.0235137	1956/2069/7517
Toxicity	GO:0046209	nitric oxide metabolic process	2/24	78/18870	0.00438897	0.0237624	5879/7099
Toxicity	GO:0003007	heart morphogenesis	3/24	264/18870	0.00440905	0.0237981	650/6654/7139
Toxicity	GO:2001057	reactive nitrogen species metabolic process	2/24	79/18870	0.00449949	0.0241386	5879/7099
Toxicity	GO:0002534	cytokine production involved in inflammatory response	2/24	81/18870	0.00472437	0.024817	6774/7099
Toxicity	GO:0010833	telomere maintenance via telomere lengthening	2/24	81/18870	0.00472437	0.024817	472/142
Toxicity	GO:1900015	regulation of cytokine production involved in inflammatory response	2/24	81/18870	0.00472437	0.024817	6774/7099
Toxicity	GO:0060395	SMAD protein signal transduction	2/24	84/18870	0.00507128	0.026172	650/142
Toxicity	GO:0034103	regulation of tissue remodeling	2/24	85/18870	0.00518947	0.0266262	57817/407041
Toxicity	GO:0061448	connective tissue development	3/24	285/18870	0.00545569	0.0277501	650/142/6688
Toxicity	GO:0043406	positive regulation of MAP kinase activity	2/24	88/18870	0.0055516	0.0280509	1956/7099
Toxicity	GO:0051321	meiotic cell cycle	3/24	287/18870	0.00556251	0.0280509	472/2069/9156
Toxicity	GO:0048145	regulation of fibroblast proliferation	2/24	89/18870	0.00567483	0.0284548	1956/2069
Toxicity	GO:0043491	phosphatidylinositol 3-kinase/protein kinase B signal transduction	3/24	290/18870	0.0057251	0.0286255	1956/407041/6774
Toxicity	GO:0001942	hair follicle development	2/24	93/18870	0.00618027	0.0304698	1956/6654
Toxicity	GO:0043502	regulation of muscle adaptation	2/24	93/18870	0.00618027	0.0304698	407041/142
Toxicity	GO:0001910	regulation of leukocyte mediated cytotoxicity	2/24	96/18870	0.00657239	0.0319988	3592/6688
Toxicity	GO:0022404	molting cycle process	2/24	96/18870	0.00657239	0.0319988	1956/6654
Toxicity	GO:0022405	hair cycle process	2/24	96/18870	0.00657239	0.0319988	1956/6654
Toxicity	GO:0003300	cardiac muscle hypertrophy	2/24	99/18870	0.00697562	0.0335476	407041/142
Toxicity	GO:0070372	regulation of ERK1 and ERK2 cascade	3/24	313/18870	0.00706728	0.033896	650/1956/7099
Toxicity	GO:0043588	skin development	3/24	317/18870	0.00731823	0.0348159	1956/2069/6654
Toxicity	GO:0062197	cellular response to chemical stress	3/24	317/18870	0.00731823	0.0348159	472/1956/142
Toxicity	GO:0014897	striated muscle hypertrophy	2/24	102/18870	0.00738985	0.034968	407041/142
Toxicity	GO:0022600	digestive system process	2/24	103/18870	0.00753036	0.0354429	57817/7099
Toxicity	GO:0032677	regulation of interleukin-8 production	2/24	103/18870	0.00753036	0.0354429	6774/7099
Toxicity	GO:0014896	muscle hypertrophy	2/24	104/18870	0.00767208	0.0354482	407041/142
Toxicity	GO:0032204	regulation of telomere maintenance	2/24	104/18870	0.00767208	0.0354482	472/142
Toxicity	GO:0032637	interleukin-8 production	2/24	104/18870	0.00767208	0.0354482	6774/7099
Toxicity	GO:0090100	positive regulation of transmembrane receptor protein serine/threonine kinase signaling pathway	2/24	104/18870	0.00767208	0.0354482	650/142
Toxicity	GO:0002532	production of molecular mediator involved in inflammatory response	2/24	106/18870	0.00795914	0.0362059	6774/7099
Toxicity	GO:0032760	positive regulation of tumor necrosis factor production	2/24	106/18870	0.00795914	0.0362059	6774/7099
Toxicity	GO:0048144	fibroblast proliferation	2/24	107/18870	0.00810448	0.0367723	1956/2069
Toxicity	GO:0042742	defense response to bacterium	3/24	330/18870	0.00817039	0.0369762	57817/3592/7099
Toxicity	GO:0048477	oogenesis	2/24	110/18870	0.00854767	0.0380933	472/2069
Toxicity	GO:1903557	positive regulation of tumor necrosis factor superfamily cytokine production	2/24	110/18870	0.00854767	0.0380933	6774/7099
Toxicity	GO:0070371	ERK1 and ERK2 cascade	3/24	336/18870	0.00858272	0.0380933	650/1956/7099
Toxicity	GO:0032611	interleukin-1 beta production	2/24	111/18870	0.00869779	0.0380933	6774/7099
Toxicity	GO:0032651	regulation of interleukin-1 beta production	2/24	111/18870	0.00869779	0.0380933	6774/7099
Toxicity	GO:1902106	negative regulation of leukocyte differentiation	2/24	111/18870	0.00869779	0.0380933	3718/7099
Toxicity	GO:0032355	response to estradiol	2/24	113/18870	0.00900158	0.0392291	1956/6774
Toxicity	GO:0043010	camera-type eye development	3/24	344/18870	0.00915141	0.0397838	1956/6654/6774
Toxicity	GO:0042303	molting cycle	2/24	117/18870	0.0096233	0.0416302	1956/6654
Toxicity	GO:0042633	hair cycle	2/24	117/18870	0.0096233	0.0416302	1956/6654
Toxicity	GO:0043500	muscle adaptation	2/24	118/18870	0.00978166	0.0421089	407041/142
Toxicity	GO:1903707	negative regulation of hemopoiesis	2/24	118/18870	0.00978166	0.0421089	3718/7099
Toxicity	GO:0034502	protein localization to chromosome	2/24	119/18870	0.00994119	0.0425879	142/6688
Toxicity	GO:0022612	gland morphogenesis	2/24	122/18870	0.0104267	0.0442384	64478/1956
Toxicity	GO:0006275	regulation of DNA replication	2/24	124/18870	0.0107562	0.0453096	1956/2069
Toxicity	GO:2000027	regulation of animal organ morphogenesis	2/24	126/18870	0.0110903	0.0463847	650/5879
Toxicity	GO:0098773	skin epidermis development	2/24	128/18870	0.0114289	0.0476881	1956/6654
Toxicity	GO:0032612	interleukin-1 production	2/24	130/18870	0.0117721	0.0485462	6774/7099
Toxicity	GO:0032652	regulation of interleukin-1 production	2/24	130/18870	0.0117721	0.0485462	6774/7099
Toxicity	GO:0045739	positive regulation of DNA repair	2/24	130/18870	0.0117721	0.0485462	1956/142
Toxicity	GO:0030218	erythrocyte differentiation	2/24	131/18870	0.0119454	0.0490317	6688/6774
Toxicity	GO:0046328	regulation of JNK cascade	2/24	132/18870	0.0121198	0.0490672	1956/7099
Toxicity	GO:0008544	epidermis development	3/24	385/18870	0.0124114	0.0490672	1956/2069/6654
Toxicity	GO:0007586	digestion	2/24	134/18870	0.012472	0.0490672	57817/7099
Toxicity	GO:0001654	eye development	3/24	391/18870	0.0129377	0.0498547	1956/6654/6774
Toxicity	GO:0150063	visual system development	3/24	395/18870	0.0132957	0.0498547	1956/6654/6774
Toxicity	GO:0001909	leukocyte mediated cytotoxicity	2/24	140/18870	0.0135554	0.0498547	3592/6688
Toxicity	GO:0034101	erythrocyte homeostasis	2/24	140/18870	0.0135554	0.0498547	6688/6774
Toxicity	GO:0048880	sensory system development	3/24	401/18870	0.0138433	0.0498547	1956/6654/6774
