# Supplementary material for: Germline microRNA-based signatures predict toxicity and response to anti-CTLA-4 therapy
Source: J Transl Med. 2025 Jul 28;23:848. doi: 10.1186/s12967-025-06842-3 (PMC12306077; doi:10.1186/s12967-025-06842-3)
Supplement: Supplementary file 2 — Supplementary Material 2 [file 12967_2025_6842_MOESM2_ESM.xlsx]

## Sheet: Sheet1
Supplemental Table 5. Top Comparative Gene Ontology Results
Model	ID	Description	GeneRatio	p-value	Adj p-value	Genes
Both	GO:0002695	negative regulation of leukocyte activation	3/9	9.68145e-05	0.011505	ATM, CD274, SPI1
	GO:0002274	myeloid leukocyte activation	3/9	0.000163277	0.011505	ATM, HAMP, SPI1
	GO:1900744	regulation of p38MAPK cascade	2/9	0.000198074	0.011505	BMP2, SPI1
	GO:0007094	mitotic spindle assembly checkpoint signaling	2/9	0.000207026	0.011505	ATM, XRCC3
	GO:1905819	negative regulation of chromosome separation	2/9	0.000244788	0.011505	ATM, XRCC3
	GO:1902895	positive regulation of miRNA transcription	2/9	0.000264839	0.0115646	BMP2, SPI1
	GO:2000630	positive regulation of miRNA metabolic process	2/9	0.000401458	0.0115646	BMP2, SPI1
Response	GO:0072577	endothelial cell apoptotic process	4/19	5.40416e-07	5.0056e-05	IL10, IL13, IL4, MIR375
	GO:1904019	epithelial cell apoptotic process	4/19	1.15321e-05	0.000474707	IL10, IL13, IL4, MIR375
	GO:0002269	leukocyte activation involved in inflammatory response	3/19	1.85388e-05	0.000597271	ATM, IL13, IL4
	GO:0002639	positive regulation of immunoglobulin production	3/19	2.07806e-05	0.000615937	IL10, IL13, IL4
	GO:0002886	regulation of myeloid leukocyte mediated immunity	3/19	2.71493e-05	0.000759156	IL13, IL4, SPI1
	GO:2000351	regulation of endothelial cell apoptotic process	3/19	3.00182e-05	0.000792397	IL13, IL4, MIR375
	GO:0002676	regulation of chronic inflammatory response	2/19	4.3016e-05	0.000949288	IL10, IL4
	GO:2001234	negative regulation of apoptotic signaling pathway	4/19	8.93114e-05	0.00143369	BRCA1, IL10, IL1A, IL4
Toxicity	GO:0070669	response to interleukin-2	3/24	2.96277e-07	7.80918e-05	IL2RA, JAK3, STAT3
	GO:0043434	response to peptide hormone	6/24	1.28455e-05	0.000592858	EREG, JAK3, PARP1, SOS1, STAT4, STAT3
	GO:0070231	T cell apoptotic process	3/24	5.32738e-05	0.00178148	CD274, IL2RA, JAK3
	GO:0002833	positive regulation of response to biotic stimulus	5/24	8.70724e-05	0.00219547	CD274, EREG, IL12A, SPI1, TLR4
	GO:1901653	cellular response to peptide	5/24	9.27745e-05	0.00227426	JAK3, PARP1, SOS1, STAT3, TLR4
	GO:0070671	response to interleukin-12	2/24	0.000101528	0.0022974	IL12A, STAT4
	GO:0070672	response to interleukin-15	2/24	0.000101528	0.0022974	JAK3, STAT3
	GO:0045088	regulation of innate immune response	5/24	0.000168917	0.0031383	EREG, IL12A, PARP1, SPI1, TLR4
