# Supplementary material for: Germline microRNA-based signatures predict toxicity and response to anti-CTLA-4 therapy
Source: J Transl Med. 2025 Jul 28;23:848. doi: 10.1186/s12967-025-06842-3 (PMC12306077; doi:10.1186/s12967-025-06842-3)
Supplement: Supplementary file 3 — Supplementary Material 3 [file 12967_2025_6842_MOESM3_ESM.xlsx]

## Sheet: Sheet1
Supplemental Table 4. Association Between Predicted Toxicity to Anti-PD1 Therapy and Observed Outcomes in Anti-CTLA4 Therapy
	Anti-CTLA4 Toxicity		Fisher p-value
Anti-PD1 Toxicity Model	No Toxicity	Toxicity
Predicted No Toxicity	40	13	0.364
Predicted Toxicity	21	3
	Anti-CTLA4 Toxicity		Fisher p-value
Anti-CTLA4 Response	No Toxicity	Toxicity
No Response	42	9	0.372
Response	18	7
