# Supplementary material for: Germline microRNA-based signatures predict toxicity and response to anti-CTLA-4 therapy
Source: J Transl Med. 2025 Jul 28;23:848. doi: 10.1186/s12967-025-06842-3 (PMC12306077; doi:10.1186/s12967-025-06842-3)
Supplement: Supplementary file 4 — Supplementary Material 4 [file 12967_2025_6842_MOESM4_ESM.xlsx]

## Sheet: Sheet1
Supplemental Table 3. Pre-Filtered SNPs Associated with Disease Response
	SNP	Prop Resp (0 SNP)	Prop Resp (1 SNP)	Prop Resp (2 SNP)	Fisher p-value	Jonck p-value
1	SPI1 intron	0.242424	0.275862	0.692308	0.011994	0.024
2	FCGR2A 3' UTR	0.387097	0.0714286	-	0.0275222	-
3	HLA-DQA intron	0.37037	0.166667	1	0.0389805	0.47
4	CETN2 3' UTR	0.278689	1	0.454545	0.0589705	0.162
5	MIR375	0.378788	0	0	0.063968	0.054
6	CSMD1 3' UTR	0.278689	0.6	-	0.0671737	-
7	XRCC3 intron	0.178571	0.363636	0.545454	0.0734633	0.026
8	IL4 5' UTR	0.277778	0.526316	0	0.095952	0.126
9	IRF5	0.295082	0.538462	-	0.113249	-
10	IL13 missense	0.265306	0.454545	0.666667	0.117441	0.086
11	CD274 intron	0.294118	0.5	0	0.121939	0.5
12	BMP2	0.230769	0.439024	0.2	0.124438	0.494
13	IL1A	0.354839	0.263158	0.666667	0.126937	0.886
14	IL1A missense	0.354839	0.27027	0.666667	0.148426	0.796
15	IL10RB missense	0.243243	0.466667	0.25	0.152424	0.252
16	FCGR2A missense	0.5	0.25	0.285714	0.154923	0.18
17	ATM missense	0.272727	0.5	0	0.163918	0.21
18	IL10 3' UTR	0.25641	0.441176	0	0.164918	0.178
19	CD274 3' UTR	0.236842	0.428571	0.5	0.192404	0.11
20	HAMP	0.414634	0.241379	0	0.257871	0.122
21	BRCA1 3' UTR	0.4	0.28125	0.111111	0.290855	0.102
22	TNNT2 intron	0.24	0.315789	0.5	0.375812	0.198
