# Supplementary material for: Germline microRNA-based signatures predict toxicity and response to anti-CTLA-4 therapy
Source: J Transl Med. 2025 Jul 28;23:848. doi: 10.1186/s12967-025-06842-3 (PMC12306077; doi:10.1186/s12967-025-06842-3)
Supplement: Supplementary file 5 — Supplementary Material 5 [file 12967_2025_6842_MOESM5_ESM.xlsx]

## Sheet: Sheet1
Supplemental Table 2. Pre-Filtered SNPs Associated with Toxicity
	SNP	Prop Tox (0 SNP)	Prop Tox (1 SNP)	Prop Tox (2 SNP)	Fisher p-value	Jonck p-value
1	TLR4 missense	0.155172	0.6	0	0.00549725	0.02
2	REV3L 3' UTR	0.264151	0	1	0.00749625	0.14
3	XRCC3 intron	0.214286	0.125	0.555556	0.0214893	0.322
4	IL2RA intron	0.16129	0.228571	1	0.0484758	0.14
5	EGFR 3' UTR	0.180328	0.5	-	0.0614349	-
6	TNNT2 intron	0.0869565	0.324324	0.125	0.0714643	0.228
7	IL12A	0.204082	0.166667	1	0.0754623	0.464
8	JAK3 missense	0.190476	0.25	1	0.075962	0.076
9	EXO1 3' UTR	0.257143	0.125	1	0.0829585	0.49
10	ATM missense	0.240741	0.0714286	1	0.0854573	0.618
11	SPI1 intron	0.166667	0.178571	0.5	0.085957	0.126
12	PARP1 3' UTR	0.272727	0.0909091	0.5	0.0894553	0.27
13	BATF3	0.222222	0.3	0	0.106947	0.46
14	SOS1 3' UTR	0.19697	0.5	1	0.125937	0.18
15	EREG 3' UTR	0.235294	0.117647	1	0.133433	0.818
16	MIR34B intron	0.114286	0.32	0.25	0.13993	0.11
17	ATM intron	0.206897	0.125	0.4	0.148426	0.318
18	HAMP	0.269231	0.142857	0.428571	0.158421	0.888
19	ATM 5' UTR	0.333333	0.0909091	0.25	0.162419	0.92
20	STAT3 3' UTR	0.148936	0.315789	0.5	0.166917	0.104
21	RAC1 3' UTR	0.190476	0.15	0.5	0.186907	0.434
22	CSMD1 3' UTR	0.233333	0	-	0.190906	-
23	BMP2 3' UTR	0.305556	0.12	0.142857	0.226387	0.116
24	STAT4 intron	0.0666667	0.243902	0.333333	0.258371	0.086
25	IL10RB missense	0.285714	0.185185	0	0.258871	0.144
26	CD274 intron	0.3	0.142857	0	0.263368	0.124
27	CD274 intron	0.263158	0.142857	0	0.462269	0.186
