# Supplementary material for: Germline microRNA-based signatures predict toxicity and response to anti-CTLA-4 therapy
Source: J Transl Med. 2025 Jul 28;23:848. doi: 10.1186/s12967-025-06842-3 (PMC12306077; doi:10.1186/s12967-025-06842-3)
Supplement: Supplementary file 6 — Supplementary Material 6 [file 12967_2025_6842_MOESM6_ESM.xlsx]

## Sheet: Sheet1
Supplemental Table 1. Reported Toxicity Types and Categories
Toxicity Category		Total Count	Reported Toxicities
Grade 4
	Gastrointestinal	2	diarrhea, colitis
Grade 3
	Gastrointestinal	11	diarrhea, colitis
	Endocrine	2	adrenal insufficiency, creatinine
	Skin	1	rash
	Eye Inflammation	1	uveitis
Grade 2
	Skin	11	pruritus, rash, maculopalular rash
	Gastrointestinal	5	diarrhea, nausea, dysgeusia
	Endocrine	4	hypophysitis, adrenal insufficiency, hypothyroidism
	General	1	fatigue
	Hematological	1	lymphopenia
	Respiratory	1	dyspnea
